# Supplementary material for: Identification and Validation of Pyroptosis-Associated Gene Signature in Primary Sjögren's Syndrome
Source: Mediators Inflamm. 2025 Oct 3;2025:1538054. doi: 10.1155/mi/1538054 (PMC12513781; doi:10.1155/mi/1538054)
Supplement: Supporting Information 2 — Table S1a. List of pyroptosis-related genes and their respective data sources. [file 1538054.f2.xlsx]

## Sheet: From Genecards
Gene Symbol	Description	Category	Gifts	GC Id	Relevance score	GeneCards Link
GSDMD	Gasdermin D	Protein Coding	45	GC08P143553	17.9661	https://www.genecards.org/cgi-bin/carddisp.pl?gene=GSDMD
GSDME	Gasdermin E	Protein Coding	44	GC07M024699	15.7942	https://www.genecards.org/cgi-bin/carddisp.pl?gene=GSDME
NLRP3	NLR Family Pyrin Domain Containing 3	Protein Coding	55	GC01P247415	14.0862	https://www.genecards.org/cgi-bin/carddisp.pl?gene=NLRP3
CASP1	Caspase 1	Protein Coding	56	GC11M105025	11.3795	https://www.genecards.org/cgi-bin/carddisp.pl?gene=CASP1
CASP4	Caspase 4	Protein Coding	53	GC11M104942	10.5032	https://www.genecards.org/cgi-bin/carddisp.pl?gene=CASP4
GSDMC	Gasdermin C	Protein Coding	40	GC08M129705	9.24463	https://www.genecards.org/cgi-bin/carddisp.pl?gene=GSDMC
GSDMB	Gasdermin B	Protein Coding	40	GC17M039904	8.71833	https://www.genecards.org/cgi-bin/carddisp.pl?gene=GSDMB
NLRP1	NLR Family Pyrin Domain Containing 1	Protein Coding	50	GC17M005499	7.45053	https://www.genecards.org/cgi-bin/carddisp.pl?gene=NLRP1
GSDMA	Gasdermin A	Protein Coding	42	GC17P066777	7.26908	https://www.genecards.org/cgi-bin/carddisp.pl?gene=GSDMA
CASP3	Caspase 3	Protein Coding	56	GC04M184627	6.8287	https://www.genecards.org/cgi-bin/carddisp.pl?gene=CASP3
IL1B	Interleukin 1 Beta	Protein Coding	54	GC02M112829	6.61538	https://www.genecards.org/cgi-bin/carddisp.pl?gene=IL1B
GZMB	Granzyme B	Protein Coding	54	GC14M024630	6.21155	https://www.genecards.org/cgi-bin/carddisp.pl?gene=GZMB
AIM2	Absent In Melanoma 2	Protein Coding	48	GC01M159062	5.69174	https://www.genecards.org/cgi-bin/carddisp.pl?gene=AIM2
CARD8	Caspase Recruitment Domain Family Member 8	Protein Coding	46	GC19M073834	5.57289	https://www.genecards.org/cgi-bin/carddisp.pl?gene=CARD8
CASP8	Caspase 8	Protein Coding	59	GC02P201233	5.53863	https://www.genecards.org/cgi-bin/carddisp.pl?gene=CASP8
PYCARD	PYD And CARD Domain Containing	Protein Coding	48	GC16M031201	5.28624	https://www.genecards.org/cgi-bin/carddisp.pl?gene=PYCARD
GZMA	Granzyme A	Protein Coding	50	GC05P055102	5.22313	https://www.genecards.org/cgi-bin/carddisp.pl?gene=GZMA
CASP5	Caspase 5	Protein Coding	50	GC11M105006	5.18946	https://www.genecards.org/cgi-bin/carddisp.pl?gene=CASP5
DPP9	Dipeptidyl Peptidase 9	Protein Coding	50	GC19M007624	5.06705	https://www.genecards.org/cgi-bin/carddisp.pl?gene=DPP9
IL18	Interleukin 18	Protein Coding	50	GC11M112143	4.95606	https://www.genecards.org/cgi-bin/carddisp.pl?gene=IL18
ZBP1	Z-DNA Binding Protein 1	Protein Coding	47	GC20M057603	4.67917	https://www.genecards.org/cgi-bin/carddisp.pl?gene=ZBP1
NLRC4	NLR Family CARD Domain Containing 4	Protein Coding	51	GC02M032224	4.2993	https://www.genecards.org/cgi-bin/carddisp.pl?gene=NLRC4
DPP8	Dipeptidyl Peptidase 8	Protein Coding	45	GC15M065442	4.28095	https://www.genecards.org/cgi-bin/carddisp.pl?gene=DPP8
CASP6	Caspase 6	Protein Coding	55	GC04M109688	3.55212	https://www.genecards.org/cgi-bin/carddisp.pl?gene=CASP6
HMGB1	High Mobility Group Box 1	Protein Coding	54	GC13M030456	3.4725	https://www.genecards.org/cgi-bin/carddisp.pl?gene=HMGB1
TRIM24	Tripartite Motif Containing 24	Protein Coding	51	GC07P138460	3.39583	https://www.genecards.org/cgi-bin/carddisp.pl?gene=TRIM24
NAIP	NLR Family Apoptosis Inhibitory Protein	Protein Coding	46	GC05M070968	3.2788	https://www.genecards.org/cgi-bin/carddisp.pl?gene=NAIP
MEFV	MEFV Innate Immunity Regulator, Pyrin	Protein Coding	51	GC16M009356	3.20443	https://www.genecards.org/cgi-bin/carddisp.pl?gene=MEFV
STAT3	Signal Transducer And Activator Of Transcription 3	Protein Coding	61	GC17M042313	3.14154	https://www.genecards.org/cgi-bin/carddisp.pl?gene=STAT3
CASP7	Caspase 7	Protein Coding	56	GC10P113679	3.10373	https://www.genecards.org/cgi-bin/carddisp.pl?gene=CASP7
SIRT1	Sirtuin 1	Protein Coding	56	GC10P067884	3.09859	https://www.genecards.org/cgi-bin/carddisp.pl?gene=SIRT1
DHX9	DExH-Box Helicase 9	Protein Coding	48	GC01P182839	2.9521	https://www.genecards.org/cgi-bin/carddisp.pl?gene=DHX9
NLRP9	NLR Family Pyrin Domain Containing 9	Protein Coding	43	GC19M074214	2.9521	https://www.genecards.org/cgi-bin/carddisp.pl?gene=NLRP9
APIP	APAF1 Interacting Protein	Protein Coding	46	GC11M034854	2.69148	https://www.genecards.org/cgi-bin/carddisp.pl?gene=APIP
FOXO3	Forkhead Box O3	Protein Coding	53	GC06P108559	2.61592	https://www.genecards.org/cgi-bin/carddisp.pl?gene=FOXO3
CTSG	Cathepsin G	Protein Coding	52	GC14M024573	2.4712	https://www.genecards.org/cgi-bin/carddisp.pl?gene=CTSG
NEK7	NIMA Related Kinase 7	Protein Coding	48	GC01P198156	2.25641	https://www.genecards.org/cgi-bin/carddisp.pl?gene=NEK7
NFE2L2	NFE2 Like BZIP Transcription Factor 2	Protein Coding	58	GC02M177227	2.18926	https://www.genecards.org/cgi-bin/carddisp.pl?gene=NFE2L2
GBP1	Guanylate Binding Protein 1	Protein Coding	47	GC01M089052	2.15346	https://www.genecards.org/cgi-bin/carddisp.pl?gene=GBP1
TREM2	Triggering Receptor Expressed On Myeloid Cells 2	Protein Coding	51	GC06M075115	2.13897	https://www.genecards.org/cgi-bin/carddisp.pl?gene=TREM2
TP53	Tumor Protein P53	Protein Coding	61	GC17M007661	2.11943	https://www.genecards.org/cgi-bin/carddisp.pl?gene=TP53
TP63	Tumor Protein P63	Protein Coding	53	GC03P189598	2.08606	https://www.genecards.org/cgi-bin/carddisp.pl?gene=TP63
TXNIP	Thioredoxin Interacting Protein	Protein Coding	46	GC01M145992	1.98062	https://www.genecards.org/cgi-bin/carddisp.pl?gene=TXNIP
FOXP3	Forkhead Box P3	Protein Coding	53	GC0XM049250	1.76682	https://www.genecards.org/cgi-bin/carddisp.pl?gene=FOXP3
SESN2	Sestrin 2	Protein Coding	45	GC01P029072	1.76682	https://www.genecards.org/cgi-bin/carddisp.pl?gene=SESN2
TNF	Tumor Necrosis Factor	Protein Coding	59	GC06P096100	1.71007	https://www.genecards.org/cgi-bin/carddisp.pl?gene=TNF
DDX3X	DEAD-Box Helicase 3 X-Linked	Protein Coding	54	GC0XP041333	1.689	https://www.genecards.org/cgi-bin/carddisp.pl?gene=DDX3X
MAPK14	Mitogen-Activated Protein Kinase 14	Protein Coding	58	GC06P096228	1.67901	https://www.genecards.org/cgi-bin/carddisp.pl?gene=MAPK14
FMR1	Fragile X Messenger Ribonucleoprotein 1	Protein Coding	51	GC0XP147960	1.64631	https://www.genecards.org/cgi-bin/carddisp.pl?gene=FMR1
GJA1	Gap Junction Protein Alpha 1	Protein Coding	57	GC06P121436	1.62007	https://www.genecards.org/cgi-bin/carddisp.pl?gene=GJA1
SNIP1	Smad Nuclear Interacting Protein 1	Protein Coding	47	GC01M037534	1.59248	https://www.genecards.org/cgi-bin/carddisp.pl?gene=SNIP1
ELANE	Elastase, Neutrophil Expressed	Protein Coding	58	GC19P004053	1.58965	https://www.genecards.org/cgi-bin/carddisp.pl?gene=ELANE
PRDM1	PR/SET Domain 1	Protein Coding	51	GC06P105993	1.56923	https://www.genecards.org/cgi-bin/carddisp.pl?gene=PRDM1
AGER	Advanced Glycosylation End-Product Specific Receptor	Protein Coding	53	GC06M032180	1.56331	https://www.genecards.org/cgi-bin/carddisp.pl?gene=AGER
IL17A	Interleukin 17A	Protein Coding	50	GC06P052186	1.56331	https://www.genecards.org/cgi-bin/carddisp.pl?gene=IL17A
PCSK9	Proprotein Convertase Subtilisin/Kexin Type 9	Protein Coding	57	GC01P055039	1.53226	https://www.genecards.org/cgi-bin/carddisp.pl?gene=PCSK9
PKM	Pyruvate Kinase M1/2	Protein Coding	56	GC15M072199	1.53226	https://www.genecards.org/cgi-bin/carddisp.pl?gene=PKM
VDR	Vitamin D Receptor	Protein Coding	56	GC12M047841	1.53226	https://www.genecards.org/cgi-bin/carddisp.pl?gene=VDR
BRD4	Bromodomain Containing 4	Protein Coding	55	GC19M015236	1.53226	https://www.genecards.org/cgi-bin/carddisp.pl?gene=BRD4
IKBKE	Inhibitor Of Nuclear Factor Kappa B Kinase Subunit Epsilon	Protein Coding	52	GC01P206470	1.53226	https://www.genecards.org/cgi-bin/carddisp.pl?gene=IKBKE
KIF23	Kinesin Family Member 23	Protein Coding	51	GC15P069414	1.53226	https://www.genecards.org/cgi-bin/carddisp.pl?gene=KIF23
IFI16	Interferon Gamma Inducible Protein 16	Protein Coding	49	GC01P158969	1.53226	https://www.genecards.org/cgi-bin/carddisp.pl?gene=IFI16
SEZ6L2	Seizure Related 6 Homolog Like 2	Protein Coding	46	GC16M039223	1.53226	https://www.genecards.org/cgi-bin/carddisp.pl?gene=SEZ6L2
CRTAC1	Cartilage Acidic Protein 1	Protein Coding	43	GC10M097865	1.53226	https://www.genecards.org/cgi-bin/carddisp.pl?gene=CRTAC1
SMIM1	Small Integral Membrane Protein 1 (Vel Blood Group)	Protein Coding	33	GC01P003772	1.53226	https://www.genecards.org/cgi-bin/carddisp.pl?gene=SMIM1
ETS1	ETS Proto-Oncogene 1, Transcription Factor	Protein Coding	53	GC11M128458	1.49889	https://www.genecards.org/cgi-bin/carddisp.pl?gene=ETS1
TRAF6	TNF Receptor Associated Factor 6	Protein Coding	53	GC11M036467	1.49889	https://www.genecards.org/cgi-bin/carddisp.pl?gene=TRAF6
TET2	Tet Methylcytosine Dioxygenase 2	Protein Coding	52	GC04P105145	1.49889	https://www.genecards.org/cgi-bin/carddisp.pl?gene=TET2
CEBPB	CCAAT Enhancer Binding Protein Beta	Protein Coding	50	GC20P050190	1.49889	https://www.genecards.org/cgi-bin/carddisp.pl?gene=CEBPB
CTSV	Cathepsin V	Protein Coding	48	GC09M097029	1.49889	https://www.genecards.org/cgi-bin/carddisp.pl?gene=CTSV
UTS2	Urotensin 2	Protein Coding	46	GC01M007843	1.49889	https://www.genecards.org/cgi-bin/carddisp.pl?gene=UTS2
SIGLEC15	Sialic Acid Binding Ig Like Lectin 15	Protein Coding	44	GC18P045825	1.49889	https://www.genecards.org/cgi-bin/carddisp.pl?gene=SIGLEC15
ZNF532	Zinc Finger Protein 532	Protein Coding	41	GC18P058862	1.49889	https://www.genecards.org/cgi-bin/carddisp.pl?gene=ZNF532
MLKL	Mixed Lineage Kinase Domain Like Pseudokinase	Protein Coding	49	GC16M074672	1.46964	https://www.genecards.org/cgi-bin/carddisp.pl?gene=MLKL
PTPN11	Protein Tyrosine Phosphatase Non-Receptor Type 11	Protein Coding	61	GC12P112418	1.46261	https://www.genecards.org/cgi-bin/carddisp.pl?gene=PTPN11
NFKB1	Nuclear Factor Kappa B Subunit 1	Protein Coding	60	GC04P102501	1.46261	https://www.genecards.org/cgi-bin/carddisp.pl?gene=NFKB1
APOE	Apolipoprotein E	Protein Coding	57	GC19P076400	1.46261	https://www.genecards.org/cgi-bin/carddisp.pl?gene=APOE
PAK2	P21 (RAC1) Activated Kinase 2	Protein Coding	55	GC03P196739	1.46261	https://www.genecards.org/cgi-bin/carddisp.pl?gene=PAK2
ANXA1	Annexin A1	Protein Coding	54	GC09P073151	1.46261	https://www.genecards.org/cgi-bin/carddisp.pl?gene=ANXA1
P2RX7	Purinergic Receptor P2X 7	Protein Coding	54	GC12P127389	1.46261	https://www.genecards.org/cgi-bin/carddisp.pl?gene=P2RX7
SDHB	Succinate Dehydrogenase Complex Iron Sulfur Subunit B	Protein Coding	54	GC01M018419	1.46261	https://www.genecards.org/cgi-bin/carddisp.pl?gene=SDHB
FPR2	Formyl Peptide Receptor 2	Protein Coding	53	GC19P051752	1.46261	https://www.genecards.org/cgi-bin/carddisp.pl?gene=FPR2
CD274	CD274 Molecule	Protein Coding	52	GC09P005450	1.46261	https://www.genecards.org/cgi-bin/carddisp.pl?gene=CD274
EEF2K	Eukaryotic Elongation Factor 2 Kinase	Protein Coding	52	GC16P024788	1.46261	https://www.genecards.org/cgi-bin/carddisp.pl?gene=EEF2K
HTRA1	HtrA Serine Peptidase 1	Protein Coding	52	GC10P122461	1.46261	https://www.genecards.org/cgi-bin/carddisp.pl?gene=HTRA1
ATP6AP1	ATPase H+ Transporting Accessory Protein 1	Protein Coding	51	GC0XP154428	1.46261	https://www.genecards.org/cgi-bin/carddisp.pl?gene=ATP6AP1
SETD7	SET Domain Containing 7, Histone Lysine Methyltransferase	Protein Coding	51	GC04M139495	1.46261	https://www.genecards.org/cgi-bin/carddisp.pl?gene=SETD7
TRIM25	Tripartite Motif Containing 25	Protein Coding	51	GC17M056836	1.46261	https://www.genecards.org/cgi-bin/carddisp.pl?gene=TRIM25
NDUFA13	NADH:Ubiquinone Oxidoreductase Subunit A13	Protein Coding	50	GC19P019515	1.46261	https://www.genecards.org/cgi-bin/carddisp.pl?gene=NDUFA13
FGF21	Fibroblast Growth Factor 21	Protein Coding	46	GC19P076539	1.46261	https://www.genecards.org/cgi-bin/carddisp.pl?gene=FGF21
IL37	Interleukin 37	Protein Coding	46	GC02P124512	1.46261	https://www.genecards.org/cgi-bin/carddisp.pl?gene=IL37
NLRX1	NLR Family Member X1	Protein Coding	46	GC11P119166	1.46261	https://www.genecards.org/cgi-bin/carddisp.pl?gene=NLRX1
SYVN1	Synoviolin 1	Protein Coding	46	GC11M102518	1.46261	https://www.genecards.org/cgi-bin/carddisp.pl?gene=SYVN1
UBR2	Ubiquitin Protein Ligase E3 Component N-Recognin 2	Protein Coding	46	GC06P096291	1.44857	https://www.genecards.org/cgi-bin/carddisp.pl?gene=UBR2
CPTP	Ceramide-1-Phosphate Transfer Protein	Protein Coding	39	GC01P004667	1.44857	https://www.genecards.org/cgi-bin/carddisp.pl?gene=CPTP
MMP1	Matrix Metallopeptidase 1	Protein Coding	57	GC11M104437	1.42247	https://www.genecards.org/cgi-bin/carddisp.pl?gene=MMP1
IKZF1	IKAROS Family Zinc Finger 1	Protein Coding	56	GC07P050303	1.42247	https://www.genecards.org/cgi-bin/carddisp.pl?gene=IKZF1
BSG	Basigin (Ok Blood Group)	Protein Coding	51	GC19P000571	1.42247	https://www.genecards.org/cgi-bin/carddisp.pl?gene=BSG
CXCL8	C-X-C Motif Chemokine Ligand 8	Protein Coding	50	GC04P073740	1.42247	https://www.genecards.org/cgi-bin/carddisp.pl?gene=CXCL8
PGF	Placental Growth Factor	Protein Coding	50	GC14M074941	1.42247	https://www.genecards.org/cgi-bin/carddisp.pl?gene=PGF
TFAM	Transcription Factor A, Mitochondrial	Protein Coding	50	GC10P058385	1.42247	https://www.genecards.org/cgi-bin/carddisp.pl?gene=TFAM
TRIM21	Tripartite Motif Containing 21	Protein Coding	50	GC11M004384	1.42247	https://www.genecards.org/cgi-bin/carddisp.pl?gene=TRIM21
CEP55	Centrosomal Protein 55	Protein Coding	47	GC10P093496	1.42247	https://www.genecards.org/cgi-bin/carddisp.pl?gene=CEP55
USP25	Ubiquitin Specific Peptidase 25	Protein Coding	47	GC21P015730	1.42247	https://www.genecards.org/cgi-bin/carddisp.pl?gene=USP25
FAT1	FAT Atypical Cadherin 1	Protein Coding	46	GC04M186587	1.42247	https://www.genecards.org/cgi-bin/carddisp.pl?gene=FAT1
SLC16A4	Solute Carrier Family 16 Member 4	Protein Coding	46	GC01M110362	1.42247	https://www.genecards.org/cgi-bin/carddisp.pl?gene=SLC16A4
USF2	Upstream Transcription Factor 2, C-Fos Interacting	Protein Coding	46	GC19P035268	1.42247	https://www.genecards.org/cgi-bin/carddisp.pl?gene=USF2
IL32	Interleukin 32	Protein Coding	45	GC16P014513	1.42247	https://www.genecards.org/cgi-bin/carddisp.pl?gene=IL32
SLC30A7	Solute Carrier Family 30 Member 7	Protein Coding	45	GC01P100896	1.42247	https://www.genecards.org/cgi-bin/carddisp.pl?gene=SLC30A7
PIF1	PIF1 5'-To-3' DNA Helicase	Protein Coding	43	GC15M064815	1.42247	https://www.genecards.org/cgi-bin/carddisp.pl?gene=PIF1
YTHDF2	YTH N6-Methyladenosine RNA Binding Protein 2	Protein Coding	43	GC01P029101	1.42247	https://www.genecards.org/cgi-bin/carddisp.pl?gene=YTHDF2
CHRFAM7A	CHRNA7 (Exons 5-10) And FAM7A (Exons A-E) Fusion	Protein Coding	38	GC15M030360	1.42247	https://www.genecards.org/cgi-bin/carddisp.pl?gene=CHRFAM7A
MALT1	MALT1 Paracaspase	Protein Coding	55	GC18P058671	1.39922	https://www.genecards.org/cgi-bin/carddisp.pl?gene=MALT1
TLR2	Toll Like Receptor 2	Protein Coding	59	GC04P153684	1.37692	https://www.genecards.org/cgi-bin/carddisp.pl?gene=TLR2
GSK3B	Glycogen Synthase Kinase 3 Beta	Protein Coding	57	GC03M119821	1.37692	https://www.genecards.org/cgi-bin/carddisp.pl?gene=GSK3B
ICAM1	Intercellular Adhesion Molecule 1	Protein Coding	57	GC19P010870	1.37692	https://www.genecards.org/cgi-bin/carddisp.pl?gene=ICAM1
PTGS2	Prostaglandin-Endoperoxide Synthase 2	Protein Coding	56	GC01M186671	1.37692	https://www.genecards.org/cgi-bin/carddisp.pl?gene=PTGS2
STK4	Serine/Threonine Kinase 4	Protein Coding	56	GC20P044966	1.37692	https://www.genecards.org/cgi-bin/carddisp.pl?gene=STK4
MST1	Macrophage Stimulating 1	Protein Coding	53	GC03M049683	1.37692	https://www.genecards.org/cgi-bin/carddisp.pl?gene=MST1
PRF1	Perforin 1	Protein Coding	53	GC10M070597	1.37692	https://www.genecards.org/cgi-bin/carddisp.pl?gene=PRF1
PRMT5	Protein Arginine Methyltransferase 5	Protein Coding	53	GC14M022920	1.37692	https://www.genecards.org/cgi-bin/carddisp.pl?gene=PRMT5
ATG5	Autophagy Related 5	Protein Coding	51	GC06M106045	1.37692	https://www.genecards.org/cgi-bin/carddisp.pl?gene=ATG5
VTN	Vitronectin	Protein Coding	51	GC17M053597	1.37692	https://www.genecards.org/cgi-bin/carddisp.pl?gene=VTN
CITED2	Cbp/P300 Interacting Transactivator With Glu/Asp Rich Carboxy-Terminal Domain 2	Protein Coding	50	GC06M139371	1.37692	https://www.genecards.org/cgi-bin/carddisp.pl?gene=CITED2
PTX3	Pentraxin 3	Protein Coding	50	GC03P157436	1.37692	https://www.genecards.org/cgi-bin/carddisp.pl?gene=PTX3
STING1	Stimulator Of Interferon Response CGAMP Interactor 1	Protein Coding	48	GC05M139476	1.37692	https://www.genecards.org/cgi-bin/carddisp.pl?gene=STING1
ELAVL1	ELAV Like RNA Binding Protein 1	Protein Coding	47	GC19M007958	1.37692	https://www.genecards.org/cgi-bin/carddisp.pl?gene=ELAVL1
MPEG1	Macrophage Expressed 1	Protein Coding	42	GC11M059208	1.37692	https://www.genecards.org/cgi-bin/carddisp.pl?gene=MPEG1
MAP3K20	Mitogen-Activated Protein Kinase Kinase Kinase 20	Protein Coding	52	GC02P173076	1.35677	https://www.genecards.org/cgi-bin/carddisp.pl?gene=MAP3K20
HDAC6	Histone Deacetylase 6	Protein Coding	61	GC0XP048801	1.32288	https://www.genecards.org/cgi-bin/carddisp.pl?gene=HDAC6
EPHA2	EPH Receptor A2	Protein Coding	60	GC01M016124	1.32288	https://www.genecards.org/cgi-bin/carddisp.pl?gene=EPHA2
PPARG	Peroxisome Proliferator Activated Receptor Gamma	Protein Coding	60	GC03P012287	1.32288	https://www.genecards.org/cgi-bin/carddisp.pl?gene=PPARG
ABL1	ABL Proto-Oncogene 1, Non-Receptor Tyrosine Kinase	Protein Coding	59	GC09P130713	1.32288	https://www.genecards.org/cgi-bin/carddisp.pl?gene=ABL1
TLR3	Toll Like Receptor 3	Protein Coding	58	GC04P186059	1.32288	https://www.genecards.org/cgi-bin/carddisp.pl?gene=TLR3
VEGFA	Vascular Endothelial Growth Factor A	Protein Coding	56	GC06P043770	1.32288	https://www.genecards.org/cgi-bin/carddisp.pl?gene=VEGFA
SQSTM1	Sequestosome 1	Protein Coding	55	GC05P179806	1.32288	https://www.genecards.org/cgi-bin/carddisp.pl?gene=SQSTM1
STAT2	Signal Transducer And Activator Of Transcription 2	Protein Coding	55	GC12M056341	1.32288	https://www.genecards.org/cgi-bin/carddisp.pl?gene=STAT2
CDK9	Cyclin Dependent Kinase 9	Protein Coding	53	GC09P128145	1.32288	https://www.genecards.org/cgi-bin/carddisp.pl?gene=CDK9
FGF5	Fibroblast Growth Factor 5	Protein Coding	51	GC04P080266	1.32288	https://www.genecards.org/cgi-bin/carddisp.pl?gene=FGF5
IRF3	Interferon Regulatory Factor 3	Protein Coding	51	GC19M049659	1.32288	https://www.genecards.org/cgi-bin/carddisp.pl?gene=IRF3
IRF9	Interferon Regulatory Factor 9	Protein Coding	51	GC14P024161	1.32288	https://www.genecards.org/cgi-bin/carddisp.pl?gene=IRF9
UCP1	Uncoupling Protein 1	Protein Coding	50	GC04M140559	1.32288	https://www.genecards.org/cgi-bin/carddisp.pl?gene=UCP1
TREM1	Triggering Receptor Expressed On Myeloid Cells 1	Protein Coding	48	GC06M041267	1.32288	https://www.genecards.org/cgi-bin/carddisp.pl?gene=TREM1
TSLP	Thymic Stromal Lymphopoietin	Protein Coding	46	GC05P111070	1.32288	https://www.genecards.org/cgi-bin/carddisp.pl?gene=TSLP
ZDHHC1	Zinc Finger DHHC-Type Containing 1	Protein Coding	42	GC16M067394	1.32288	https://www.genecards.org/cgi-bin/carddisp.pl?gene=ZDHHC1
PTEN	Phosphatase And Tensin Homolog	Protein Coding	59	GC10P095599	1.25246	https://www.genecards.org/cgi-bin/carddisp.pl?gene=PTEN
DRD2	Dopamine Receptor D2	Protein Coding	56	GC11M113409	1.25246	https://www.genecards.org/cgi-bin/carddisp.pl?gene=DRD2
ADORA2B	Adenosine A2b Receptor	Protein Coding	55	GC17P065670	1.25246	https://www.genecards.org/cgi-bin/carddisp.pl?gene=ADORA2B
ADORA1	Adenosine A1 Receptor	Protein Coding	53	GC01P203090	1.25246	https://www.genecards.org/cgi-bin/carddisp.pl?gene=ADORA1
ADORA2A	Adenosine A2a Receptor	Protein Coding	53	GC22P024417	1.25246	https://www.genecards.org/cgi-bin/carddisp.pl?gene=ADORA2A
ADORA3	Adenosine A3 Receptor	Protein Coding	52	GC01M111499	1.25246	https://www.genecards.org/cgi-bin/carddisp.pl?gene=ADORA3
ULK1	Unc-51 Like Autophagy Activating Kinase 1	Protein Coding	52	GC12P131894	1.25246	https://www.genecards.org/cgi-bin/carddisp.pl?gene=ULK1
OSM	Oncostatin M	Protein Coding	50	GC22M030262	1.25246	https://www.genecards.org/cgi-bin/carddisp.pl?gene=OSM
METTL3	Methyltransferase 3, N6-Adenosine-Methyltransferase Complex Catalytic Subunit	Protein Coding	48	GC14M021498	1.25246	https://www.genecards.org/cgi-bin/carddisp.pl?gene=METTL3
PECAM1	Platelet And Endothelial Cell Adhesion Molecule 1	Protein Coding	47	GC17M064319	1.25246	https://www.genecards.org/cgi-bin/carddisp.pl?gene=PECAM1
METTL14	Methyltransferase 14, N6-Adenosine-Methyltransferase Subunit	Protein Coding	44	GC04P118685	1.25246	https://www.genecards.org/cgi-bin/carddisp.pl?gene=METTL14
S100A12	S100 Calcium Binding Protein A12	Protein Coding	44	GC01M153373	1.25246	https://www.genecards.org/cgi-bin/carddisp.pl?gene=S100A12
TRIM31	Tripartite Motif Containing 31	Protein Coding	44	GC06M074817	1.25246	https://www.genecards.org/cgi-bin/carddisp.pl?gene=TRIM31
CAMP	Cathelicidin Antimicrobial Peptide	Protein Coding	46	GC03P050537	1.10831	https://www.genecards.org/cgi-bin/carddisp.pl?gene=CAMP
MRE11	MRE11 Homolog, Double Strand Break Repair Nuclease	Protein Coding	55	GC11M103736	1.08246	https://www.genecards.org/cgi-bin/carddisp.pl?gene=MRE11
TRAF3	TNF Receptor Associated Factor 3	Protein Coding	53	GC14P111106	1.08246	https://www.genecards.org/cgi-bin/carddisp.pl?gene=TRAF3
TFG	Trafficking From ER To Golgi Regulator	Protein Coding	51	GC03P100709	1.08246	https://www.genecards.org/cgi-bin/carddisp.pl?gene=TFG
FNDC4	Fibronectin Type III Domain Containing 4	Protein Coding	42	GC02M027491	1.08246	https://www.genecards.org/cgi-bin/carddisp.pl?gene=FNDC4
FNDC5	Fibronectin Type III Domain Containing 5	Protein Coding	42	GC01M033283	1.08246	https://www.genecards.org/cgi-bin/carddisp.pl?gene=FNDC5
PARP1	Poly(ADP-Ribose) Polymerase 1	Protein Coding	58	GC01M226360	1.06818	https://www.genecards.org/cgi-bin/carddisp.pl?gene=PARP1
MAP3K7	Mitogen-Activated Protein Kinase Kinase Kinase 7	Protein Coding	57	GC06M090513	1.06818	https://www.genecards.org/cgi-bin/carddisp.pl?gene=MAP3K7
PRKN	Parkin RBR E3 Ubiquitin Protein Ligase	Protein Coding	54	GC06M161348	1.06818	https://www.genecards.org/cgi-bin/carddisp.pl?gene=PRKN
USP8	Ubiquitin Specific Peptidase 8	Protein Coding	53	GC15P050424	1.06818	https://www.genecards.org/cgi-bin/carddisp.pl?gene=USP8
GBP5	Guanylate Binding Protein 5	Protein Coding	43	GC01M089259	1.06818	https://www.genecards.org/cgi-bin/carddisp.pl?gene=GBP5
NR1H2	Nuclear Receptor Subfamily 1 Group H Member 2	Protein Coding	53	GC19P050329	1.02263	https://www.genecards.org/cgi-bin/carddisp.pl?gene=NR1H2
NLRP6	NLR Family Pyrin Domain Containing 6	Protein Coding	46	GC11P000278	1.00248	https://www.genecards.org/cgi-bin/carddisp.pl?gene=NLRP6
MKI67	Marker Of Proliferation Ki-67	Protein Coding	51	GC10M128096	0.968592	https://www.genecards.org/cgi-bin/carddisp.pl?gene=MKI67
USP47	Ubiquitin Specific Peptidase 47	Protein Coding	44	GC11P011842	0.968592	https://www.genecards.org/cgi-bin/carddisp.pl?gene=USP47
TCEA3	Transcription Elongation Factor A3	Protein Coding	43	GC01M023382	0.968592	https://www.genecards.org/cgi-bin/carddisp.pl?gene=TCEA3
IL36G	Interleukin 36 Gamma	Protein Coding	46	GC02P112973	0.898172	https://www.genecards.org/cgi-bin/carddisp.pl?gene=IL36G
IL36B	Interleukin 36 Beta	Protein Coding	42	GC02M113022	0.898172	https://www.genecards.org/cgi-bin/carddisp.pl?gene=IL36B
PRTN3	Proteinase 3	Protein Coding	52	GC19P000840	0.841063	https://www.genecards.org/cgi-bin/carddisp.pl?gene=PRTN3
SERPINB1	Serpin Family B Member 1	Protein Coding	47	GC06M003298	0.841063	https://www.genecards.org/cgi-bin/carddisp.pl?gene=SERPINB1
IRF1	Interferon Regulatory Factor 1	Protein Coding	53	GC05M132440	0.8276	https://www.genecards.org/cgi-bin/carddisp.pl?gene=IRF1
IRF2	Interferon Regulatory Factor 2	Protein Coding	49	GC04M184387	0.8276	https://www.genecards.org/cgi-bin/carddisp.pl?gene=IRF2
DUOX1	Dual Oxidase 1	Protein Coding	50	GC15P045129	0.804093	https://www.genecards.org/cgi-bin/carddisp.pl?gene=DUOX1
APOL1	Apolipoprotein L1	Protein Coding	51	GC22P036253	0.795509	https://www.genecards.org/cgi-bin/carddisp.pl?gene=APOL1
BNIP3	BCL2 Interacting Protein 3	Protein Coding	47	GC10M131966	0.770727	https://www.genecards.org/cgi-bin/carddisp.pl?gene=BNIP3
IL1A	Interleukin 1 Alpha	Protein Coding	52	GC02M112773	0.75718	https://www.genecards.org/cgi-bin/carddisp.pl?gene=IL1A
CHMP4B	Charged Multivesicular Body Protein 4B	Protein Coding	49	GC20P034867	0.75718	https://www.genecards.org/cgi-bin/carddisp.pl?gene=CHMP4B
ANO6	Anoctamin 6	Protein Coding	50	GC12P045215	0.734444	https://www.genecards.org/cgi-bin/carddisp.pl?gene=ANO6
NLRP7	NLR Family Pyrin Domain Containing 7	Protein Coding	49	GC19M054923	0.734444	https://www.genecards.org/cgi-bin/carddisp.pl?gene=NLRP7
CASP9	Caspase 9	Protein Coding	53	GC01M015491	0.69431	https://www.genecards.org/cgi-bin/carddisp.pl?gene=CASP9
CNR1	Cannabinoid Receptor 1	Protein Coding	53	GC06M088139	0.69431	https://www.genecards.org/cgi-bin/carddisp.pl?gene=CNR1
FADD	Fas Associated Via Death Domain	Protein Coding	52	GC11P070203	0.69431	https://www.genecards.org/cgi-bin/carddisp.pl?gene=FADD
VCAM1	Vascular Cell Adhesion Molecule 1	Protein Coding	52	GC01P100719	0.69431	https://www.genecards.org/cgi-bin/carddisp.pl?gene=VCAM1
CAPN1	Calpain 1	Protein Coding	57	GC11P071390	0.648756	https://www.genecards.org/cgi-bin/carddisp.pl?gene=CAPN1
VIM	Vimentin	Protein Coding	57	GC10P017227	0.648756	https://www.genecards.org/cgi-bin/carddisp.pl?gene=VIM
JUN	Jun Proto-Oncogene, AP-1 Transcription Factor Subunit	Protein Coding	55	GC01M058780	0.648756	https://www.genecards.org/cgi-bin/carddisp.pl?gene=JUN
RIPK3	Receptor Interacting Serine/Threonine Kinase 3	Protein Coding	50	GC14M024336	0.648756	https://www.genecards.org/cgi-bin/carddisp.pl?gene=RIPK3
MAPK11	Mitogen-Activated Protein Kinase 11	Protein Coding	54	GC22M050263	0.594721	https://www.genecards.org/cgi-bin/carddisp.pl?gene=MAPK11
CALM1	Calmodulin 1	Protein Coding	52	GC14P090396	0.594721	https://www.genecards.org/cgi-bin/carddisp.pl?gene=CALM1
CALM2	Calmodulin 2	Protein Coding	51	GC02M047160	0.594721	https://www.genecards.org/cgi-bin/carddisp.pl?gene=CALM2
BRCC3	BRCA1/BRCA2-Containing Complex Subunit 3	Protein Coding	50	GC0XP155071	0.594721	https://www.genecards.org/cgi-bin/carddisp.pl?gene=BRCC3
CALM3	Calmodulin 3	Protein Coding	49	GC19P046601	0.594721	https://www.genecards.org/cgi-bin/carddisp.pl?gene=CALM3
BHLHE40	Basic Helix-Loop-Helix Family Member E40	Protein Coding	47	GC03P004980	0.594721	https://www.genecards.org/cgi-bin/carddisp.pl?gene=BHLHE40
BHLHE41	Basic Helix-Loop-Helix Family Member E41	Protein Coding	47	GC12M026120	0.594721	https://www.genecards.org/cgi-bin/carddisp.pl?gene=BHLHE41
EZH2	Enhancer Of Zeste 2 Polycomb Repressive Complex 2 Subunit	Protein Coding	60	GC07M148807	0.587171	https://www.genecards.org/cgi-bin/carddisp.pl?gene=EZH2
DNMT1	DNA Methyltransferase 1	Protein Coding	59	GC19M010133	0.587171	https://www.genecards.org/cgi-bin/carddisp.pl?gene=DNMT1
BAX	BCL2 Associated X, Apoptosis Regulator	Protein Coding	57	GC19P048954	0.587171	https://www.genecards.org/cgi-bin/carddisp.pl?gene=BAX
DNMT3A	DNA Methyltransferase 3 Alpha	Protein Coding	57	GC02M025228	0.587171	https://www.genecards.org/cgi-bin/carddisp.pl?gene=DNMT3A
DNMT3B	DNA Methyltransferase 3 Beta	Protein Coding	57	GC20P032762	0.587171	https://www.genecards.org/cgi-bin/carddisp.pl?gene=DNMT3B
CYCS	Cytochrome C, Somatic	Protein Coding	55	GC07M025118	0.587171	https://www.genecards.org/cgi-bin/carddisp.pl?gene=CYCS
POLA1	DNA Polymerase Alpha 1, Catalytic Subunit	Protein Coding	53	GC0XP024693	0.587171	https://www.genecards.org/cgi-bin/carddisp.pl?gene=POLA1
BAK1	BCL2 Antagonist/Killer 1	Protein Coding	52	GC06M033572	0.587171	https://www.genecards.org/cgi-bin/carddisp.pl?gene=BAK1
RBBP4	RB Binding Protein 4, Chromatin Remodeling Factor	Protein Coding	51	GC01P032651	0.587171	https://www.genecards.org/cgi-bin/carddisp.pl?gene=RBBP4
CHMP2B	Charged Multivesicular Body Protein 2B	Protein Coding	50	GC03P087227	0.587171	https://www.genecards.org/cgi-bin/carddisp.pl?gene=CHMP2B
EED	Embryonic Ectoderm Development	Protein Coding	50	GC11P086244	0.587171	https://www.genecards.org/cgi-bin/carddisp.pl?gene=EED
H2AX	H2A.X Variant Histone	Protein Coding	50	GC11M119333	0.587171	https://www.genecards.org/cgi-bin/carddisp.pl?gene=H2AX
PRIM1	DNA Primase Subunit 1	Protein Coding	50	GC12M056731	0.587171	https://www.genecards.org/cgi-bin/carddisp.pl?gene=PRIM1
RBBP7	RB Binding Protein 7, Chromatin Remodeling Factor	Protein Coding	49	GC0XM016839	0.587171	https://www.genecards.org/cgi-bin/carddisp.pl?gene=RBBP7
H3-3A	H3.3 Histone A	Protein Coding	48	GC01P226062	0.587171	https://www.genecards.org/cgi-bin/carddisp.pl?gene=H3-3A
PRIM2	DNA Primase Subunit 2	Protein Coding	48	GC06P096471	0.587171	https://www.genecards.org/cgi-bin/carddisp.pl?gene=PRIM2
SUZ12	SUZ12 Polycomb Repressive Complex 2 Subunit	Protein Coding	48	GC17P031937	0.587171	https://www.genecards.org/cgi-bin/carddisp.pl?gene=SUZ12
H2AZ1	H2A.Z Variant Histone 1	Protein Coding	47	GC04M099949	0.587171	https://www.genecards.org/cgi-bin/carddisp.pl?gene=H2AZ1
POLA2	DNA Polymerase Alpha 2, Accessory Subunit	Protein Coding	47	GC11P071398	0.587171	https://www.genecards.org/cgi-bin/carddisp.pl?gene=POLA2
CHMP3	Charged Multivesicular Body Protein 3	Protein Coding	46	GC02M086505	0.587171	https://www.genecards.org/cgi-bin/carddisp.pl?gene=CHMP3
H2BC21	H2B Clustered Histone 21	Protein Coding	46	GC01M153144	0.587171	https://www.genecards.org/cgi-bin/carddisp.pl?gene=H2BC21
H3-3B	H3.3 Histone B	Protein Coding	46	GC17M075815	0.587171	https://www.genecards.org/cgi-bin/carddisp.pl?gene=H3-3B
CHMP2A	Charged Multivesicular Body Protein 2A	Protein Coding	45	GC19M058551	0.587171	https://www.genecards.org/cgi-bin/carddisp.pl?gene=CHMP2A
H2AC20	H2A Clustered Histone 20	Protein Coding	44	GC01P151413	0.587171	https://www.genecards.org/cgi-bin/carddisp.pl?gene=H2AC20
H3C1	H3 Clustered Histone 1	Protein Coding	44	GC06P095881	0.587171	https://www.genecards.org/cgi-bin/carddisp.pl?gene=H3C1
H4C3	H4 Clustered Histone 3	Protein Coding	44	GC06P095888	0.587171	https://www.genecards.org/cgi-bin/carddisp.pl?gene=H4C3
H2AZ2	H2A.Z Variant Histone 2	Protein Coding	43	GC07M044829	0.587171	https://www.genecards.org/cgi-bin/carddisp.pl?gene=H2AZ2
H2BC11	H2B Clustered Histone 11	Protein Coding	43	GC06M074603	0.587171	https://www.genecards.org/cgi-bin/carddisp.pl?gene=H2BC11
H2BC9	H2B Clustered Histone 9	Protein Coding	43	GC06P097035	0.587171	https://www.genecards.org/cgi-bin/carddisp.pl?gene=H2BC9
H4C11	H4 Clustered Histone 11	Protein Coding	43	GC06P095947	0.587171	https://www.genecards.org/cgi-bin/carddisp.pl?gene=H4C11
CHMP4C	Charged Multivesicular Body Protein 4C	Protein Coding	42	GC08P081732	0.587171	https://www.genecards.org/cgi-bin/carddisp.pl?gene=CHMP4C
CHMP6	Charged Multivesicular Body Protein 6	Protein Coding	42	GC17P080991	0.587171	https://www.genecards.org/cgi-bin/carddisp.pl?gene=CHMP6
CHMP7	Charged Multivesicular Body Protein 7	Protein Coding	42	GC08P023243	0.587171	https://www.genecards.org/cgi-bin/carddisp.pl?gene=CHMP7
H2BC14	H2B Clustered Histone 14	Protein Coding	42	GC06P095945	0.587171	https://www.genecards.org/cgi-bin/carddisp.pl?gene=H2BC14
H3C2	H3 Clustered Histone 2	Protein Coding	42	GC06M026037	0.587171	https://www.genecards.org/cgi-bin/carddisp.pl?gene=H3C2
H3C4	H3 Clustered Histone 4	Protein Coding	42	GC06M075753	0.587171	https://www.genecards.org/cgi-bin/carddisp.pl?gene=H3C4
H4C1	H4 Clustered Histone 1	Protein Coding	42	GC06P095882	0.587171	https://www.genecards.org/cgi-bin/carddisp.pl?gene=H4C1
H4C16	H4 Histone 16	Protein Coding	42	GC12M023548	0.587171	https://www.genecards.org/cgi-bin/carddisp.pl?gene=H4C16
H4C2	H4 Clustered Histone 2	Protein Coding	42	GC06M026026	0.587171	https://www.genecards.org/cgi-bin/carddisp.pl?gene=H4C2
H4C8	H4 Clustered Histone 8	Protein Coding	42	GC06M075761	0.587171	https://www.genecards.org/cgi-bin/carddisp.pl?gene=H4C8
H4C9	H4 Clustered Histone 9	Protein Coding	42	GC06P097041	0.587171	https://www.genecards.org/cgi-bin/carddisp.pl?gene=H4C9
CHMP4A	Charged Multivesicular Body Protein 4A	Protein Coding	41	GC14M024618	0.587171	https://www.genecards.org/cgi-bin/carddisp.pl?gene=CHMP4A
H2BC3	H2B Clustered Histone 3	Protein Coding	41	GC06M026049	0.587171	https://www.genecards.org/cgi-bin/carddisp.pl?gene=H2BC3
H2BC4	H2B Clustered Histone 4	Protein Coding	41	GC06M075749	0.587171	https://www.genecards.org/cgi-bin/carddisp.pl?gene=H2BC4
H4C12	H4 Clustered Histone 12	Protein Coding	41	GC06M075757	0.587171	https://www.genecards.org/cgi-bin/carddisp.pl?gene=H4C12
H4C5	H4 Clustered Histone 5	Protein Coding	41	GC06P097039	0.587171	https://www.genecards.org/cgi-bin/carddisp.pl?gene=H4C5
H2BC1	H2B Clustered Histone 1	Protein Coding	40	GC06P097030	0.587171	https://www.genecards.org/cgi-bin/carddisp.pl?gene=H2BC1
H2BC13	H2B Clustered Histone 13	Protein Coding	40	GC06M074677	0.587171	https://www.genecards.org/cgi-bin/carddisp.pl?gene=H2BC13
H2BC15	H2B Clustered Histone 15	Protein Coding	40	GC06P095949	0.587171	https://www.genecards.org/cgi-bin/carddisp.pl?gene=H2BC15
H2BC5	H2B Clustered Histone 5	Protein Coding	40	GC06P097032	0.587171	https://www.genecards.org/cgi-bin/carddisp.pl?gene=H2BC5
H3C11	H3 Clustered Histone 11	Protein Coding	40	GC06M075751	0.587171	https://www.genecards.org/cgi-bin/carddisp.pl?gene=H3C11
H3C12	H3 Clustered Histone 12	Protein Coding	40	GC06M075752	0.587171	https://www.genecards.org/cgi-bin/carddisp.pl?gene=H3C12
H3C14	H3 Clustered Histone 14	Protein Coding	40	GC01M153137	0.587171	https://www.genecards.org/cgi-bin/carddisp.pl?gene=H3C14
H4C4	H4 Clustered Histone 4	Protein Coding	40	GC06M075759	0.587171	https://www.genecards.org/cgi-bin/carddisp.pl?gene=H4C4
H2AC14	H2A Clustered Histone 14	Protein Coding	39	GC06M074679	0.587171	https://www.genecards.org/cgi-bin/carddisp.pl?gene=H2AC14
H2AC4	H2A Clustered Histone 4	Protein Coding	39	GC06M026038	0.587171	https://www.genecards.org/cgi-bin/carddisp.pl?gene=H2AC4
H2AC6	H2A Clustered Histone 6	Protein Coding	39	GC06P097026	0.587171	https://www.genecards.org/cgi-bin/carddisp.pl?gene=H2AC6
H2AJ	H2A.J Histone	Protein Coding	39	GC12P025273	0.587171	https://www.genecards.org/cgi-bin/carddisp.pl?gene=H2AJ
H2BC10	H2B Clustered Histone 10	Protein Coding	39	GC06P097031	0.587171	https://www.genecards.org/cgi-bin/carddisp.pl?gene=H2BC10
H2BC12	H2B Clustered Histone 12	Protein Coding	39	GC06M074608	0.587171	https://www.genecards.org/cgi-bin/carddisp.pl?gene=H2BC12
H2BC17	H2B Clustered Histone 17	Protein Coding	39	GC06P095958	0.587171	https://www.genecards.org/cgi-bin/carddisp.pl?gene=H2BC17
H2BC26	H2B Clustered Histone 26	Protein Coding	39	GC01P229820	0.587171	https://www.genecards.org/cgi-bin/carddisp.pl?gene=H2BC26
H2BC6	H2B Clustered Histone 6	Protein Coding	39	GC06P097033	0.587171	https://www.genecards.org/cgi-bin/carddisp.pl?gene=H2BC6
H3C10	H3 Clustered Histone 10	Protein Coding	39	GC06P095946	0.587171	https://www.genecards.org/cgi-bin/carddisp.pl?gene=H3C10
H3C3	H3 Clustered Histone 3	Protein Coding	39	GC06P095884	0.587171	https://www.genecards.org/cgi-bin/carddisp.pl?gene=H3C3
H3C6	H3 Clustered Histone 6	Protein Coding	39	GC06P097037	0.587171	https://www.genecards.org/cgi-bin/carddisp.pl?gene=H3C6
H3C7	H3 Clustered Histone 7	Protein Coding	39	GC06M075754	0.587171	https://www.genecards.org/cgi-bin/carddisp.pl?gene=H3C7
H3C8	H3 Clustered Histone 8	Protein Coding	39	GC06M075755	0.587171	https://www.genecards.org/cgi-bin/carddisp.pl?gene=H3C8
H4C13	H4 Clustered Histone 13	Protein Coding	39	GC06M075758	0.587171	https://www.genecards.org/cgi-bin/carddisp.pl?gene=H4C13
H2AC7	H2A Clustered Histone 7	Protein Coding	38	GC06M075747	0.587171	https://www.genecards.org/cgi-bin/carddisp.pl?gene=H2AC7
H2AC8	H2A Clustered Histone 8	Protein Coding	38	GC06P097028	0.587171	https://www.genecards.org/cgi-bin/carddisp.pl?gene=H2AC8
H2BC8	H2B Clustered Histone 8	Protein Coding	38	GC06M075750	0.587171	https://www.genecards.org/cgi-bin/carddisp.pl?gene=H2BC8
H3C15	H3 Clustered Histone 15	Protein Coding	38	GC01P151407	0.587171	https://www.genecards.org/cgi-bin/carddisp.pl?gene=H3C15
H4C14	H4 Clustered Histone 14	Protein Coding	38	GC01P149832	0.587171	https://www.genecards.org/cgi-bin/carddisp.pl?gene=H4C14
H4C6	H4 Clustered Histone 6	Protein Coding	38	GC06P097040	0.587171	https://www.genecards.org/cgi-bin/carddisp.pl?gene=H4C6
H2BC7	H2B Clustered Histone 7	Protein Coding	37	GC06P097034	0.587171	https://www.genecards.org/cgi-bin/carddisp.pl?gene=H2BC7
H3C13	H3 Clustered Histone 13	Protein Coding	37	GC01M153128	0.587171	https://www.genecards.org/cgi-bin/carddisp.pl?gene=H3C13
H2AB1	H2A.B Variant Histone 1	Protein Coding	36	GC0XP154885	0.587171	https://www.genecards.org/cgi-bin/carddisp.pl?gene=H2AB1
H2AC18	H2A Clustered Histone 18	Protein Coding	35	GC01M153135	0.587171	https://www.genecards.org/cgi-bin/carddisp.pl?gene=H2AC18
H4C15	H4 Clustered Histone 15	Protein Coding	34	GC01M153138	0.587171	https://www.genecards.org/cgi-bin/carddisp.pl?gene=H4C15
H2AC19	H2A Clustered Histone 19	Protein Coding	28	GC01P151408	0.587171	https://www.genecards.org/cgi-bin/carddisp.pl?gene=H2AC19
RNF103-CHMP3	RNF103-CHMP3 Readthrough	Protein Coding	23	GC02M086503	0.587171	https://www.genecards.org/cgi-bin/carddisp.pl?gene=RNF103-CHMP3
LOC102724334	Histone H2B Type F-S-Like	Protein Coding	7	GC21M005972	0.587171	https://www.genecards.org/cgi-bin/carddisp.pl?gene=LOC102724334
ALK	ALK Receptor Tyrosine Kinase	Protein Coding	59	GC02M029190	0.524301	https://www.genecards.org/cgi-bin/carddisp.pl?gene=ALK
CSNK1A1	Casein Kinase 1 Alpha 1	Protein Coding	55	GC05M149492	0.524301	https://www.genecards.org/cgi-bin/carddisp.pl?gene=CSNK1A1
CDK1	Cyclin Dependent Kinase 1	Protein Coding	54	GC10P060772	0.524301	https://www.genecards.org/cgi-bin/carddisp.pl?gene=CDK1
BIRC2	Baculoviral IAP Repeat Containing 2	Protein Coding	53	GC11P102347	0.524301	https://www.genecards.org/cgi-bin/carddisp.pl?gene=BIRC2
BIRC3	Baculoviral IAP Repeat Containing 3	Protein Coding	53	GC11P102317	0.524301	https://www.genecards.org/cgi-bin/carddisp.pl?gene=BIRC3
TFAP2A	Transcription Factor AP-2 Alpha	Protein Coding	53	GC06M010393	0.524301	https://www.genecards.org/cgi-bin/carddisp.pl?gene=TFAP2A
E2F4	E2F Transcription Factor 4	Protein Coding	51	GC16P067192	0.524301	https://www.genecards.org/cgi-bin/carddisp.pl?gene=E2F4
LY96	Lymphocyte Antigen 96	Protein Coding	51	GC08P073991	0.524301	https://www.genecards.org/cgi-bin/carddisp.pl?gene=LY96
MIB1	MIB E3 Ubiquitin Protein Ligase 1	Protein Coding	51	GC18P021704	0.524301	https://www.genecards.org/cgi-bin/carddisp.pl?gene=MIB1
UBE2D2	Ubiquitin Conjugating Enzyme E2 D2	Protein Coding	49	GC05P139526	0.524301	https://www.genecards.org/cgi-bin/carddisp.pl?gene=UBE2D2
GLMN	Glomulin, FKBP Associated Protein	Protein Coding	46	GC01M092246	0.524301	https://www.genecards.org/cgi-bin/carddisp.pl?gene=GLMN
SCAF11	SR-Related CTD Associated Factor 11	Protein Coding	45	GC12M045919	0.524301	https://www.genecards.org/cgi-bin/carddisp.pl?gene=SCAF11
SUGT1	SGT1 Homolog, MIS12 Kinetochore Complex Assembly Cochaperone	Protein Coding	44	GC13P052652	0.524301	https://www.genecards.org/cgi-bin/carddisp.pl?gene=SUGT1
IRGM	Immunity Related GTPase M	Protein Coding	42	GC05P150846	0.524301	https://www.genecards.org/cgi-bin/carddisp.pl?gene=IRGM
NLRP13	NLR Family Pyrin Domain Containing 13	Protein Coding	41	GC19M074218	0.524301	https://www.genecards.org/cgi-bin/carddisp.pl?gene=NLRP13
NINJ1	Ninjurin 1	Protein Coding	47	GC09M093121	0.501045	https://www.genecards.org/cgi-bin/carddisp.pl?gene=NINJ1
TUBB6	Tubulin Beta 6 Class V	Protein Coding	50	GC18P012307	0.480857	https://www.genecards.org/cgi-bin/carddisp.pl?gene=TUBB6
MYD88	MYD88 Innate Immune Signal Transduction Adaptor	Protein Coding	56	GC03P038159	0.416434	https://www.genecards.org/cgi-bin/carddisp.pl?gene=MYD88
TLR8	Toll Like Receptor 8	Protein Coding	56	GC0XP012924	0.416434	https://www.genecards.org/cgi-bin/carddisp.pl?gene=TLR8
APAF1	Apoptotic Peptidase Activating Factor 1	Protein Coding	52	GC12P098645	0.416434	https://www.genecards.org/cgi-bin/carddisp.pl?gene=APAF1
HKDC1	Hexokinase Domain Containing 1	Protein Coding	47	GC10P069220	0.416434	https://www.genecards.org/cgi-bin/carddisp.pl?gene=HKDC1
NOS1	Nitric Oxide Synthase 1	Protein Coding	56	GC12M117208	0.354293	https://www.genecards.org/cgi-bin/carddisp.pl?gene=NOS1
NOS2	Nitric Oxide Synthase 2	Protein Coding	56	GC17M027756	0.354293	https://www.genecards.org/cgi-bin/carddisp.pl?gene=NOS2
PKN2	Protein Kinase N2	Protein Coding	52	GC01P088684	0.354293	https://www.genecards.org/cgi-bin/carddisp.pl?gene=PKN2
TACR1	Tachykinin Receptor 1	Protein Coding	51	GC02M075257	0.354293	https://www.genecards.org/cgi-bin/carddisp.pl?gene=TACR1
DPEP1	Dipeptidase 1	Protein Coding	50	GC16P089613	0.354293	https://www.genecards.org/cgi-bin/carddisp.pl?gene=DPEP1
TAC1	Tachykinin Precursor 1	Protein Coding	48	GC07P097731	0.354293	https://www.genecards.org/cgi-bin/carddisp.pl?gene=TAC1
CHMP1A	Charged Multivesicular Body Protein 1A	Protein Coding	47	GC16M089644	0.354293	https://www.genecards.org/cgi-bin/carddisp.pl?gene=CHMP1A
PYDC2	Pyrin Domain Containing 2	Protein Coding	28	GC03P191461	0.354293	https://www.genecards.org/cgi-bin/carddisp.pl?gene=PYDC2
CCL5	C-C Motif Chemokine Ligand 5	Protein Coding	51	GC17M035871	0.340017	https://www.genecards.org/cgi-bin/carddisp.pl?gene=CCL5
MUC20	Mucin 20, Cell Surface Associated	Protein Coding	45	GC03P195720	0.340017	https://www.genecards.org/cgi-bin/carddisp.pl?gene=MUC20
ACE2	Angiotensin Converting Enzyme 2	Protein Coding	56	GC0XM015494	0.294464	https://www.genecards.org/cgi-bin/carddisp.pl?gene=ACE2
IL27	Interleukin 27	Protein Coding	44	GC16M039046	0.294464	https://www.genecards.org/cgi-bin/carddisp.pl?gene=IL27
EGFR	Epidermal Growth Factor Receptor	Protein Coding	62	GC07P055019	0.240429	https://www.genecards.org/cgi-bin/carddisp.pl?gene=EGFR
AKT1	AKT Serine/Threonine Kinase 1	Protein Coding	61	GC14M104769	0.240429	https://www.genecards.org/cgi-bin/carddisp.pl?gene=AKT1
ATF6	Activating Transcription Factor 6	Protein Coding	55	GC01P161766	0.240429	https://www.genecards.org/cgi-bin/carddisp.pl?gene=ATF6
POP1	POP1 Homolog, Ribonuclease P/MRP Subunit	Protein Coding	46	GC08P098117	0.240429	https://www.genecards.org/cgi-bin/carddisp.pl?gene=POP1
ORMDL3	ORMDL Sphingolipid Biosynthesis Regulator 3	Protein Coding	45	GC17M039921	0.240429	https://www.genecards.org/cgi-bin/carddisp.pl?gene=ORMDL3
BTK	Bruton Tyrosine Kinase	Protein Coding	60	GC0XM101349	0.170009	https://www.genecards.org/cgi-bin/carddisp.pl?gene=BTK
AXL	AXL Receptor Tyrosine Kinase	Protein Coding	59	GC19P041219	0.170009	https://www.genecards.org/cgi-bin/carddisp.pl?gene=AXL
MDM2	MDM2 Proto-Oncogene	Protein Coding	59	GC12P068808	0.170009	https://www.genecards.org/cgi-bin/carddisp.pl?gene=MDM2
HSP90AA1	Heat Shock Protein 90 Alpha Family Class A Member 1	Protein Coding	58	GC14M102080	0.170009	https://www.genecards.org/cgi-bin/carddisp.pl?gene=HSP90AA1
BCL2	BCL2 Apoptosis Regulator	Protein Coding	57	GC18M063123	0.170009	https://www.genecards.org/cgi-bin/carddisp.pl?gene=BCL2
IL1RN	Interleukin 1 Receptor Antagonist	Protein Coding	57	GC02P124515	0.170009	https://www.genecards.org/cgi-bin/carddisp.pl?gene=IL1RN
HSP90AB1	Heat Shock Protein 90 Alpha Family Class B Member 1	Protein Coding	56	GC06P044246	0.170009	https://www.genecards.org/cgi-bin/carddisp.pl?gene=HSP90AB1
RIPK1	Receptor Interacting Serine/Threonine Kinase 1	Protein Coding	56	GC06P003375	0.170009	https://www.genecards.org/cgi-bin/carddisp.pl?gene=RIPK1
YWHAE	Tyrosine 3-Monooxygenase/Tryptophan 5-Monooxygenase Activation Protein Epsilon	Protein Coding	56	GC17M011350	0.170009	https://www.genecards.org/cgi-bin/carddisp.pl?gene=YWHAE
ANXA2	Annexin A2	Protein Coding	55	GC15M060347	0.170009	https://www.genecards.org/cgi-bin/carddisp.pl?gene=ANXA2
IFIH1	Interferon Induced With Helicase C Domain 1	Protein Coding	55	GC02M162267	0.170009	https://www.genecards.org/cgi-bin/carddisp.pl?gene=IFIH1
NEDD4	NEDD4 E3 Ubiquitin Protein Ligase	Protein Coding	54	GC15M055826	0.170009	https://www.genecards.org/cgi-bin/carddisp.pl?gene=NEDD4
CD14	CD14 Molecule	Protein Coding	53	GC05M140631	0.170009	https://www.genecards.org/cgi-bin/carddisp.pl?gene=CD14
CSTB	Cystatin B	Protein Coding	53	GC21M043772	0.170009	https://www.genecards.org/cgi-bin/carddisp.pl?gene=CSTB
HSF1	Heat Shock Transcription Factor 1	Protein Coding	53	GC08P144291	0.170009	https://www.genecards.org/cgi-bin/carddisp.pl?gene=HSF1
IRAK3	Interleukin 1 Receptor Associated Kinase 3	Protein Coding	53	GC12P066336	0.170009	https://www.genecards.org/cgi-bin/carddisp.pl?gene=IRAK3
MELK	Maternal Embryonic Leucine Zipper Kinase	Protein Coding	53	GC09P036572	0.170009	https://www.genecards.org/cgi-bin/carddisp.pl?gene=MELK
TLR9	Toll Like Receptor 9	Protein Coding	53	GC03M052222	0.170009	https://www.genecards.org/cgi-bin/carddisp.pl?gene=TLR9
YWHAZ	Tyrosine 3-Monooxygenase/Tryptophan 5-Monooxygenase Activation Protein Zeta	Protein Coding	53	GC08M100917	0.170009	https://www.genecards.org/cgi-bin/carddisp.pl?gene=YWHAZ
ASIC1	Acid Sensing Ion Channel Subunit 1	Protein Coding	52	GC12P050057	0.170009	https://www.genecards.org/cgi-bin/carddisp.pl?gene=ASIC1
BECN1	Beclin 1	Protein Coding	52	GC17M042810	0.170009	https://www.genecards.org/cgi-bin/carddisp.pl?gene=BECN1
GSTO1	Glutathione S-Transferase Omega 1	Protein Coding	52	GC10P104235	0.170009	https://www.genecards.org/cgi-bin/carddisp.pl?gene=GSTO1
HUWE1	HECT, UBA And WWE Domain Containing E3 Ubiquitin Protein Ligase 1	Protein Coding	52	GC0XM053532	0.170009	https://www.genecards.org/cgi-bin/carddisp.pl?gene=HUWE1
NFS1	NFS1 Cysteine Desulfurase	Protein Coding	52	GC20M035668	0.170009	https://www.genecards.org/cgi-bin/carddisp.pl?gene=NFS1
PANX1	Pannexin 1	Protein Coding	52	GC11P094128	0.170009	https://www.genecards.org/cgi-bin/carddisp.pl?gene=PANX1
TNFSF13B	TNF Superfamily Member 13b	Protein Coding	52	GC13P108251	0.170009	https://www.genecards.org/cgi-bin/carddisp.pl?gene=TNFSF13B
UBE2D3	Ubiquitin Conjugating Enzyme E2 D3	Protein Coding	52	GC04M102794	0.170009	https://www.genecards.org/cgi-bin/carddisp.pl?gene=UBE2D3
CHI3L1	Chitinase 3 Like 1	Protein Coding	51	GC01M203148	0.170009	https://www.genecards.org/cgi-bin/carddisp.pl?gene=CHI3L1
RAB5A	RAB5A, Member RAS Oncogene Family	Protein Coding	51	GC03P019948	0.170009	https://www.genecards.org/cgi-bin/carddisp.pl?gene=RAB5A
STXBP2	Syntaxin Binding Protein 2	Protein Coding	51	GC19P007995	0.170009	https://www.genecards.org/cgi-bin/carddisp.pl?gene=STXBP2
ATG7	Autophagy Related 7	Protein Coding	50	GC03P014012	0.170009	https://www.genecards.org/cgi-bin/carddisp.pl?gene=ATG7
CDC37	Cell Division Cycle 37, HSP90 Cochaperone	Protein Coding	50	GC19M010391	0.170009	https://www.genecards.org/cgi-bin/carddisp.pl?gene=CDC37
IL13	Interleukin 13	Protein Coding	50	GC05P132656	0.170009	https://www.genecards.org/cgi-bin/carddisp.pl?gene=IL13
PDCD6IP	Programmed Cell Death 6 Interacting Protein	Protein Coding	50	GC03P033798	0.170009	https://www.genecards.org/cgi-bin/carddisp.pl?gene=PDCD6IP
USP24	Ubiquitin Specific Peptidase 24	Protein Coding	50	GC01M055066	0.170009	https://www.genecards.org/cgi-bin/carddisp.pl?gene=USP24
BNIP3L	BCL2 Interacting Protein 3 Like	Protein Coding	49	GC08P026383	0.170009	https://www.genecards.org/cgi-bin/carddisp.pl?gene=BNIP3L
LRPPRC	Leucine Rich Pentatricopeptide Repeat Containing	Protein Coding	49	GC02M043886	0.170009	https://www.genecards.org/cgi-bin/carddisp.pl?gene=LRPPRC
DEPTOR	DEP Domain Containing MTOR Interacting Protein	Protein Coding	48	GC08P119873	0.170009	https://www.genecards.org/cgi-bin/carddisp.pl?gene=DEPTOR
ERP44	Endoplasmic Reticulum Protein 44	Protein Coding	48	GC09M099979	0.170009	https://www.genecards.org/cgi-bin/carddisp.pl?gene=ERP44
GPER1	G Protein-Coupled Estrogen Receptor 1	Protein Coding	48	GC07P003595	0.170009	https://www.genecards.org/cgi-bin/carddisp.pl?gene=GPER1
IL18BP	Interleukin 18 Binding Protein	Protein Coding	48	GC11P071998	0.170009	https://www.genecards.org/cgi-bin/carddisp.pl?gene=IL18BP
TRPM2	Transient Receptor Potential Cation Channel Subfamily M Member 2	Protein Coding	48	GC21P044350	0.170009	https://www.genecards.org/cgi-bin/carddisp.pl?gene=TRPM2
AHSA1	Activator Of HSP90 ATPase Activity 1	Protein Coding	47	GC14P077457	0.170009	https://www.genecards.org/cgi-bin/carddisp.pl?gene=AHSA1
ATG3	Autophagy Related 3	Protein Coding	47	GC03M112532	0.170009	https://www.genecards.org/cgi-bin/carddisp.pl?gene=ATG3
VPS4B	Vacuolar Protein Sorting 4 Homolog B	Protein Coding	47	GC18M063389	0.170009	https://www.genecards.org/cgi-bin/carddisp.pl?gene=VPS4B
BST2	Bone Marrow Stromal Cell Antigen 2	Protein Coding	46	GC19M017403	0.170009	https://www.genecards.org/cgi-bin/carddisp.pl?gene=BST2
BTN3A1	Butyrophilin Subfamily 3 Member A1	Protein Coding	46	GC06P026402	0.170009	https://www.genecards.org/cgi-bin/carddisp.pl?gene=BTN3A1
IL13RA2	Interleukin 13 Receptor Subunit Alpha 2	Protein Coding	46	GC0XM115003	0.170009	https://www.genecards.org/cgi-bin/carddisp.pl?gene=IL13RA2
NCR1	Natural Cytotoxicity Triggering Receptor 1	Protein Coding	46	GC19P076852	0.170009	https://www.genecards.org/cgi-bin/carddisp.pl?gene=NCR1
STXBP3	Syntaxin Binding Protein 3	Protein Coding	46	GC01P108746	0.170009	https://www.genecards.org/cgi-bin/carddisp.pl?gene=STXBP3
LYST	Lysosomal Trafficking Regulator	Protein Coding	45	GC01M235661	0.170009	https://www.genecards.org/cgi-bin/carddisp.pl?gene=LYST
VPS28	VPS28 Subunit Of ESCRT-I	Protein Coding	44	GC08M145802	0.170009	https://www.genecards.org/cgi-bin/carddisp.pl?gene=VPS28
CGAS	Cyclic GMP-AMP Synthase	Protein Coding	42	GC06M075513	0.170009	https://www.genecards.org/cgi-bin/carddisp.pl?gene=CGAS
SEC22B	SEC22 Homolog B, Vesicle Trafficking Protein	Protein Coding	42	GC01M120150	0.170009	https://www.genecards.org/cgi-bin/carddisp.pl?gene=SEC22B
CLEC5A	C-Type Lectin Domain Containing 5A	Protein Coding	40	GC07M141927	0.170009	https://www.genecards.org/cgi-bin/carddisp.pl?gene=CLEC5A
SIGLEC14	Sialic Acid Binding Ig Like Lectin 14	Protein Coding	39	GC19M074025	0.170009	https://www.genecards.org/cgi-bin/carddisp.pl?gene=SIGLEC14

## Sheet: From MsigDB
gene
BAK1
TP63
CHMP2B
BAX
GZMB
CHMP4B
GSDMD
GSDME
IL1A
CHMP3
IRF1
IL1B
CHMP2A
CASP1
CASP5
TP53
CHMP7
IL18
CASP3
CHMP4C
IRF2
CYCS
CHMP6
HMGB1
CASP4
ELANE
CHMP4A

## Sheet: From literature
Gene
AIM2
CASP1
CASP3
CASP4
CASP5
CASP6
CASP8
CASP9
ELANE
GPX4
GSDMA
GSDMB
GSDMC
GSDMD
GSDME
IL18
IL1B
IL6
NLRC4
NLRP1
NLRP2
NLRP3
NLRP6
NLRP7
NOD1
NOD2
PJVK
PLCG1
PRKACA
PYCARD
TNF
